# Supplementary material for: Immune-Related Adverse Events of Genitourinary Cancer Patients, a Retrospective Cohort Study
Source: Cancers (Basel). 2024 Aug 31;16(17):3045. doi: 10.3390/cancers16173045 (PMC11394475; doi:10.3390/cancers16173045)
Supplement: Supplementary file 1 [file cancers-16-03045-s001.zip]

Archive with 1 entries (1 files):
- cancers-3133131-supplementary.pdf
